# Supplementary material for: An ultra-dense linkage map identified quantitative trait loci corresponding to fruit quality- and size-related traits in red goji berry
Source: Front Plant Sci. 2024 Sep 4;15:1390936. doi: 10.3389/fpls.2024.1390936 (PMC11408189; doi:10.3389/fpls.2024.1390936)
Supplement: Supplementary file 15 [file Table1.xlsx]

## Sheet: Table S1
Table S1. Combined analysis of variance (ANOVA) among 3 and 4 individual years (2019-2022) and 3 fruit quality traits data collected from 305 offspring of F1
Source	Environment	df	Sum of Squares	Mean Square	F	Sig.
BT	Years	2	12.0778	6.03891	24.1752	6.16×10-11
	Offspring	846	211.329	0.249797
	Total	848	223.406
ST	Years	2	31.4412	15.7206	71.4498	2.13×10-29
	Offspring	846	186.139	0.220023
	Total	848	217.581
SSC	Years	3	632.804	210.935	77.1987	1.95×10-45
	Offspring	1132	3093.03	2.73236
	Total	1135	3725.84
FF	Years	2	68.645	34.3225	110.784	2.76×10-43
	Offspring	815	252.499	0.30981
	Total	817	321.143
FW	Years	2	2.36567	1.18283	34.0054	5.93×10-15
	Offspring	883	30.714	0.03478
	Total	885	33.0797
FL	Years	2	3.82767	1.91384	52.959	1.89×10-22
	Offspring	885	31.9822	0.03614
	Total	887	35.8099
FD	Years	2	0.28329	0.14165	15.2954	2.95×10-7
	Offspring	885	8.1957	0.00926
	Total	887	8.479
FSI	Years	2	2.80692	1.40346	69.1429	1.25×10-28
	Offspring	885	17.9637	0.0203
	Total	887	20.7706
**The mean difference is significant at P < 0.05 or P < 0.01 level.
*BT, bitter taste; ST, sweet taste; SSC, soluble solid content (brix percentage); FF, fruit firmness; FW, fruit weight; FL, fruit length; FD, fruit diameter; FSI, fruit shape index
