# Supplementary material for: An ultra-dense linkage map identified quantitative trait loci corresponding to fruit quality- and size-related traits in red goji berry
Source: Front Plant Sci. 2024 Sep 4;15:1390936. doi: 10.3389/fpls.2024.1390936 (PMC11408189; doi:10.3389/fpls.2024.1390936)
Supplement: Supplementary file 16 [file Table2.xlsx]

## Sheet: Table S2
Table S2. Descriptive statistics of eight studied traits under three or four years
Traits	Mean	SD	Variance	Sum	Skewness	Kurtosis	Minimum	1st Quartile (Q1)	Median	3rd Quartile (Q3)	Maximum	Interquartile Range (Q3 - Q1)	Range (Maximum - Minimum)	CV%
BT20	2.731	0.584	0.341	740.145	0.546	0.028	1.60714	2.2963	2.64286	3.1	4.7	0.803704	3.09286	21.3733
BT21	2.461	0.43	0.185	691.669	0.886	2.575	1.23333	2.17241	2.41379	2.7	4.7	0.527586	3.46667	17.4516
BT22	2.697	0.478	0.229	800.926	0.993	2.33	1.31034	2.37931	2.62069	2.89655	4.75	0.517241	3.43966	17.7289
ST20	2.56311	0.574762	0.330351	694.603	-0.00251201	-0.23199	1.1	2.17857	2.59259	3	4.35714	0.821429	3.25714	22.4244
ST21	2.30456	0.381535	0.145569	645.278	1.09522	3.1038	1.53333	2.03448	2.26296	2.5	4.27586	0.465517	2.74253	16.5556
ST22	2.09265	0.435507	0.189666	623.611	1.74093	7.79681	1	1.82759	2.03571	2.31034	4.89655	0.482759	3.89655	20.8112
SSC19	15.807	1.575	2.48	4125.63	-0.489	0.458	10.56	15.06	15.92	16.9	20.2	1.84	9.64	9.96348
SSC20	15.376	1.777	3.156	4520.55	0.137	1.182	9.78	14.36	15.44	16.36	22.12	2	12.34	11.5538
SSC21	17.01	1.527	2.332	4830.72	0.129	1.33	11.34	16.06	17	17.86	22.4	1.8	11.06	8.97823
SSC22	17.07	1.708	2.917	5069.84	0.494	2.129	11.26	16.1	16.96	17.92	23.54	1.82	12.28	10.0052
FF19	3.01445	0.692273	0.479243	720.453	0.0497623	-0.424726	1	2.488	2.998	3.498	4.622	1.01	3.622	22.9652
FF20	2.6457	0.511322	0.26145	777.836	0.244819	0.271958	1.224	2.3	2.632	3.002	4.428	0.702	3.204	19.3265
FF21	2.28844	0.46661	0.217725	652.205	0.191544	0.440043	0.852	1.988	2.3	2.55	4.162	0.562	3.31	20.3899
FW18	0.769151	0.174359	0.0304012	234.591	0.0242833	0.754815	0.1915	0.659	0.7535	0.8745	1.319	0.2155	1.1275	22.6691
FW19	0.835431	0.188606	0.0355722	253.136	0.678305	0.53864	0.379286	0.7025	0.80515	0.9425	1.5213	0.24	1.14201	22.5759
FW20	0.896524	0.196809	0.0387336	249.234	-0.168884	0.435837	0.281619	0.762238	0.907357	1.02019	1.41248	0.257952	1.13086	21.9524
FL18	1.7868	0.221927	0.0492517	544.974	0.248346	0.437675	1.16815	1.63145	1.78465	1.9485	2.6316	0.31705	1.46345	12.4204
FL19	1.63239	0.17719	0.0313963	494.613	0.148048	0.185694	1.2124	1.5161	1.6278	1.7568	2.3063	0.2407	1.0939	10.8547
FL20	1.67727	0.164262	0.0269821	469.635	-0.231202	0.758218	1.08753	1.57602	1.67563	1.78837	2.20752	0.212354	1.11999	9.79343
FD18	1.07195	0.111151	0.0123546	326.946	0.0360316	0.236689	0.70115	0.99505	1.07175	1.1467	1.4398	0.15165	0.73865	10.369
FD19	1.0635	0.0930164	0.00865206	322.241	0.150868	0.125636	0.8209	1.0057	1.0597	1.12544	1.33949	0.119743	0.518589	8.74625
FD20	1.03005	0.0809214	0.00654828	288.413	-0.329459	1.26709	0.677663	0.982781	1.03476	1.08264	1.25363	0.0998605	0.575962	7.8561
FSI18	1.67025	0.155736	0.0242539	509.426	0.26828	-0.163089	1.26847	1.55398	1.66959	1.76078	2.11326	0.206798	0.844786	9.32414
FSI19	1.53771	0.135641	0.0183986	465.928	0.0110585	-0.597707	1.19444	1.43295	1.53295	1.63757	1.88944	0.204623	0.694999	8.82097
FSI20	1.63093	0.134326	0.0180435	456.661	0.301553	0.328608	1.31042	1.53898	1.62021	1.71973	2.13987	0.180749	0.829451	8.23616
*BT, bitter taste; ST, sweet taste; SSC, soluble solid content (brix percentage); FF, fruit firmness; FW, fruit weight; FL, fruit length; FD, fruit diameter; FSI, fruit shape index
