# Supplementary material for: An ultra-dense linkage map identified quantitative trait loci corresponding to fruit quality- and size-related traits in red goji berry
Source: Front Plant Sci. 2024 Sep 4;15:1390936. doi: 10.3389/fpls.2024.1390936 (PMC11408189; doi:10.3389/fpls.2024.1390936)
Supplement: Supplementary file 17 [file Table3.xlsx]

## Sheet: Table S3
Table S3. Statistics of Kolmogorov-Smirnov (K-S) goodness of fit for studied traits under three or four years
Traits	Distribution	Goodness of Fit tests	Statistics	P-value	Decision at level(5%)
BT20	Normal	K-S test	0.0656561	0.190042	Can't reject Normal
BT21	Normal	K-S test	0.0848187	0.034089	Reject Normal
BT22	Normal	K-S test	0.0888254	0.0178627	Reject Normal
ST20	Normal	K-S test	0.0404412	0.81887	Can't reject Normal
ST21	Normal	K-S test	0.0759109	0.0775462	Can't reject Normal
ST22	Normal	K-S test	0.084985	0.0262438	Reject Normal
SSC19	Normal	K-S test	0.0693078	0.159848	Can't reject Normal
SSC20	Normal	K-S test	0.0531867	0.374742	Can't reject Normal
SSC21	Normal	K-S test	0.0515317	0.437881	Can't reject Normal
SSC22	Normal	K-S test	0.0803403	0.0421431	Reject Normal
FF19	Normal	K-S test	0.0335191	1	Can't reject Normal
FF20	Normal	K-S test	0.0266146	1	Can't reject Normal
FF21	Normal	K-S test	0.0447011	0.635202	Can't reject Normal
FW18	Normal	K-S test	0.0394439	0.769412	Can't reject Normal
FW19	Normal	K-S test	0.0838952	0.0273161	Reject Normal
FW20	Normal	K-S test	0.0449122	0.646338	Can't reject Normal
FL18	Normal	K-S test	0.024636	1	Can't reject Normal
FL19	Normal	K-S test	0.0376949	0.840629	Can't reject Normal
FL20	Normal	K-S test	0.0391774	0.841543	Can't reject Normal
FD18	Normal	K-S test	0.0247403	1	Can't reject Normal
FD19	Normal	K-S test	0.0472997	0.5109	Can't reject Normal
FD20	Normal	K-S test	0.0441498	0.666172	Can't reject Normal
FSI18	Normal	K-S test	0.0518265	0.38441	Can't reject Normal
FSI19	Normal	K-S test	0.0496047	0.445823	Can't reject Normal
FSI20	Normal	K-S test	0.0401044	0.807375	Can't reject Normal
*BT, bitter taste; ST, sweet taste; SSC, soluble solid content (brix percentage); FF, fruit firmness; FW, fruit weight; FL, fruit length; FD, fruit diameter; FSI, fruit shape index
