# Supplementary material for: An ultra-dense linkage map identified quantitative trait loci corresponding to fruit quality- and size-related traits in red goji berry
Source: Front Plant Sci. 2024 Sep 4;15:1390936. doi: 10.3389/fpls.2024.1390936 (PMC11408189; doi:10.3389/fpls.2024.1390936)
Supplement: Supplementary file 18 [file Table4.xlsx]

## Sheet: Table S4
Table S4. Pearson correlation analysis of eight studied traits under three or four years.
Traits		BT20	BT21	BT22	ST20	ST21	ST22	SSC19	SSC20	SSC21	SSC22	FF19	FF20	FF21	FW18	FW19	FW20	FL18	FL19	FL20	FD18	FD19	FD20	FSI18	FSI19	FSI20
BT20	Pearson Corr.	1
	p-value	--
BT21	Pearson Corr.	0.310848	1
	p-value	4.07321e-07	--
BT22	Pearson Corr.	0.270053	0.261747	1
	p-value	8.58796e-06	1.01556e-05	--
ST20	Pearson Corr.	-0.742493	-0.120298	-0.136625	1
	p-value	1.00757e-48	0.0550433	0.0264343	--
ST21	Pearson Corr.	-0.287102	-0.648099	-0.176083	0.183305	1
	p-value	3.15275e-06	9.52598e-35	0.00333555	0.00330655	--
ST22	Pearson Corr.	-0.135294	-0.125253	-0.732127	0.0753899	0.103195	1
	p-value	0.0276545	0.0368706	4.08234e-51	0.221255	0.0864699	--
SSC19	Pearson Corr.	-0.047384	-0.0149819	-0.0815673	0.141177	0.0763667	0.0986503	1
	p-value	0.467827	0.816639	0.193307	0.0297953	0.237567	0.114652	--
SSC20	Pearson Corr.	0.00457145	0.00630774	-0.0389227	0.0812303	0.0722509	0.156926	0.302998	1
	p-value	0.940734	0.917525	0.511332	0.185744	0.234969	0.00762836	8.59487e-07	--
SSC21	Pearson Corr.	-0.0197452	-0.064029	-0.0159267	0.160021	0.196167	0.115426	0.227558	0.359632	1
	p-value	0.754155	0.28827	0.791125	0.0106425	0.00103053	0.0536997	0.000339089	8.07586e-10	--
SSC22	Pearson Corr.	0.0284376	-0.0114684	-0.151055	0.0693382	0.105781	0.259869	0.150669	0.333474	0.408059	1
	p-value	0.644287	0.849298	0.00986453	0.259784	0.0793766	6.82344e-06	0.0156298	6.98158e-09	1.40277e-12	--
FF19	Pearson Corr.	0.0907831	0.0808718	0.0925227	0.011669	-0.132415	-0.0498682	-0.132949	-0.0578152	-0.0583669	0.0168662	1
	p-value	0.182746	0.226932	0.156525	0.864296	0.0477664	0.444791	0.0483824	0.380708	0.383552	0.796603	--
FF20	Pearson Corr.	-0.0940538	0.0640341	0.0660926	0.121313	-0.0491235	-0.0870471	-0.0684942	-0.0829027	-0.00752489	-0.047139	0.381912	1
	p-value	0.123847	0.290881	0.264416	0.0468387	0.417992	0.140586	0.276811	0.159099	0.900961	0.424677	1.65643e-09	--
FF21	Pearson Corr.	0.129749	0.0963841	0.0726427	-0.0609565	-0.0892295	0.0196636	-0.0547982	-0.0159616	-0.0399087	-0.0381884	0.235056	0.307605	1
	p-value	0.0384044	0.11076	0.226462	0.332288	0.139968	0.743218	0.394091	0.791789	0.505236	0.526774	0.000365045	1.84724e-07	--
FW18	Pearson Corr.	-0.0783507	0.0623258	0.0116394	0.0923276	-0.00522364	-0.0740231	-0.056194	-0.0641085	-0.0308413	-0.137864	0.206869	0.166811	0.0364975	1
	p-value	0.198502	0.297817	0.841676	0.129489	0.930657	0.202587	0.36589	0.27322	0.604752	0.0174422	0.00129895	0.00412873	0.53945	--
FW19	Pearson Corr.	-0.174914	-0.125669	0.0105828	0.185207	0.203784	0.0136673	0.0907657	-0.0760668	-0.0677692	-0.13751	-0.0224927	0.149715	0.059718	0.326619	1
	p-value	0.00387159	0.0355723	0.856369	0.00220362	0.000615731	0.814863	0.144423	0.19416	0.256674	0.0179299	0.729381	0.0101509	0.316798	5.80166e-09	--
FW20	Pearson Corr.	-0.199395	0.0322402	0.177941	0.273037	-0.00764499	-0.120452	-0.0334798	-0.00548199	-0.182507	-0.208054	0.231835	0.121663	0.169066	0.447223	0.372266	1
	p-value	0.00140169	0.601331	0.00323261	1.01385e-05	0.901422	0.0467781	0.605782	0.928026	0.00275907	0.000540625	0.000527417	0.0430488	0.00570405	4.46989e-15	1.44725e-10	--
FL18	Pearson Corr.	-0.114051	0.0648426	0.00302362	0.117311	-0.00571581	-0.0233615	-0.0555773	-0.00815533	0.062141	-0.0888377	0.204947	0.225089	0.0411544	0.599361	0.210901	0.334091	1
	p-value	0.0607974	0.278695	0.958618	0.05374	0.924143	0.687948	0.371183	0.889259	0.296666	0.12662	0.00144419	9.89695e-05	0.488933	3.94174e-31	0.000217627	1.12825e-08	--
FL19	Pearson Corr.	-0.121236	-0.0438303	0.108247	0.129787	0.0810353	-0.0535473	-0.0229376	-0.0788382	-0.0302015	-0.0639869	0.10903	0.2292	0.0669321	0.351657	0.720589	0.329222	0.462152	1
	p-value	0.0461589	0.46509	0.063343	0.0327017	0.177112	0.358606	0.712781	0.17836	0.613536	0.272493	0.0926188	7.30429e-05	0.261757	3.01007e-10	8.55834e-50	1.88771e-08	1.94086e-17	--
FL20	Pearson Corr.	-0.00238758	0.0570387	0.141411	0.0761337	-0.0967237	-0.0992428	-0.0764222	-0.00674398	-0.0920203	-0.149474	0.246757	0.116639	0.124358	0.415378	0.253303	0.778581	0.520616	0.477208	1
	p-value	0.969676	0.35411	0.0191886	0.22477	0.115539	0.100524	0.237225	0.911194	0.132946	0.0130861	0.000204472	0.0516357	0.0423174	4.17698e-13	1.78854e-05	1.38586e-57	7.49245e-21	2.48769e-17	--
FD18	Pearson Corr.	-0.17497	0.0581296	-0.00872183	0.181441	0.00970391	-0.0189108	-0.0184784	-0.0424522	-0.00593886	-0.152044	0.168083	0.130044	0.0282845	0.713462	0.266866	0.402532	0.678659	0.213584	0.310781	1
	p-value	0.0038601	0.331594	0.881018	0.00271747	0.871578	0.745099	0.766375	0.468372	0.920628	0.00867756	0.00922965	0.0257623	0.634435	1.00265e-48	2.45485e-06	2.97809e-12	1.63941e-42	0.000179833	1.10141e-07	--
FD19	Pearson Corr.	-0.201001	-0.0622159	0.0145287	0.182238	0.159191	0.0192939	0.158693	-0.0568875	-0.107025	-0.157604	-0.0422092	0.12323	0.0689128	0.263666	0.83936	0.362111	0.130419	0.616872	0.174626	0.250906	1
	p-value	0.000875879	0.299541	0.803753	0.00260045	0.00771989	0.740968	0.0103841	0.331857	0.0727447	0.00658684	0.516075	0.0346864	0.247871	3.26771e-06	1.12524e-81	4.88197e-10	0.0231766	3.70503e-33	0.00337285	9.85405e-06	--
FD20	Pearson Corr.	-0.157071	0.0433177	0.159518	0.257986	-0.0066983	-0.0795984	0.0124096	0.0329749	-0.151165	-0.183902	0.171223	0.0508713	0.141765	0.366722	0.324322	0.871545	0.138009	0.148287	0.58158	0.381211	0.432126	1
	p-value	0.0118534	0.481749	0.00816001	2.934e-05	0.913415	0.188151	0.848013	0.585422	0.0132359	0.00219913	0.0105983	0.397301	0.0204871	2.43726e-10	2.80003e-08	4.18528e-87	0.0208848	0.0129928	9.76585e-27	4.07593e-11	3.62952e-14	--
FSI18	Pearson Corr.	0.0459648	0.0190578	0.0120422	-0.043282	-0.0201802	-0.0163569	-0.0599603	0.0270942	0.0927607	0.0464689	0.0803941	0.154352	0.0288741	0.00343208	-0.00915568	-0.00216945	0.570458	0.379588	0.35606	-0.210488	-0.110409	-0.239309	1
	p-value	0.451103	0.75043	0.836273	0.477983	0.736718	0.77856	0.334591	0.643598	0.11883	0.424937	0.215586	0.00802008	0.627385	0.9524	0.873892	0.971275	1.00027e-27	8.04443e-12	8.59379e-10	0.000213499	0.0548815	5.22284e-05	--
FSI19	Pearson Corr.	0.0532791	0.006741	0.11664	-0.0231042	-0.05295	-0.0794931	-0.181827	-0.0418977	0.0760563	0.0812906	0.160017	0.163549	0.0217163	0.162212	0.0506773	0.0493945	0.437188	0.61548	0.424592	0.00589786	-0.236578	-0.243699	0.584426	1
	p-value	0.382308	0.910589	0.045318	0.704958	0.378271	0.17256	0.00325778	0.474967	0.202885	0.163026	0.013256	0.00493427	0.716044	0.00464445	0.379372	0.41201	1.41656e-15	5.62972e-33	1.1076e-13	0.918566	3.17853e-05	3.75689e-05	3.80312e-29	--
FSI20	Pearson Corr.	0.135473	0.0169537	0.0167436	-0.13778	-0.105654	-0.0393845	-0.102372	-0.0438101	0.0421782	-0.0147959	0.133492	0.0792197	0.0117998	0.141633	-0.00651592	0.100191	0.481782	0.420475	0.642361	0.00559835	-0.203077	-0.245974	0.646926	0.731905	1
	p-value	0.0302381	0.783145	0.782619	0.0275094	0.0854564	0.515437	0.112932	0.46853	0.491727	0.807031	0.0469611	0.187048	0.84781	0.0177235	0.913563	0.0960812	1.11667e-17	2.01447e-13	5.60414e-34	0.925697	0.000629397	3.15976e-05	1.37263e-34	3.16722e-48	--
Note: 2-tailed test of significance is used
* P<= 0.05, ** P<= 0.01, *** P<= 0.001
*BT, bitter taste; ST, sweet taste; SSC, soluble solid content (brix percentage); FF, fruit firmness; FW, fruit weight; FL, fruit length; FD, fruit diameter; FSI, fruit shape index
