# Supplementary material for: An ultra-dense linkage map identified quantitative trait loci corresponding to fruit quality- and size-related traits in red goji berry
Source: Front Plant Sci. 2024 Sep 4;15:1390936. doi: 10.3389/fpls.2024.1390936 (PMC11408189; doi:10.3389/fpls.2024.1390936)
Supplement: Supplementary file 19 [file Table5.xlsx]

## Sheet: Sheet1
Table S5. Whole genome resequencing data summary, genome coverage and mapping comparison with reference genome for 305 F1 individuals and parents
Sample	Reads	Bases	GC(%)	Q20(%)	Q30(%)	Coverage(%)	Mean depth	% uniquely mapped	% multiplely mapped	% unmapped
Daye (F)	36271433	8849500417	40.6	98.89	96.48	5.31	49.33	0.506163	0.200038	0.293798
ZKLC1 (M)	29667894	7237525856	39.41	98.9	96.54	8.09	43.93	0.821863	0.104762	0.0733752
F1 Individuals	9.48526e+06	2.13116e+09	39.549	98.9268	96.5971	4.61166	17.5729	0.637723	0.156582	0.205694
Total	2921461416	656396349786	-	-	-	-	-	-	-	-
