# Supplementary material for: An ultra-dense linkage map identified quantitative trait loci corresponding to fruit quality- and size-related traits in red goji berry
Source: Front Plant Sci. 2024 Sep 4;15:1390936. doi: 10.3389/fpls.2024.1390936 (PMC11408189; doi:10.3389/fpls.2024.1390936)
Supplement: Supplementary file 20 [file Table6.xlsx]

## Sheet: Table S6
Table S6. Distribution of SNPs and InDels markers across the genome
LG ID	Length	No. SNPs	SNP density	No. InDels	InDel density
Lba01	172605130	3239	18.77	172	1
Lba02	142947470	5516	38.59	307	2.15
Lba03	154004757	2335	15.16	148	0.96
Lba04	148148181	2991	20.19	193	1.3
Lba05	147300582	1903	12.92	123	0.84
Lba06	133569562	2724	20.39	223	1.67
Lba07	144560152	2435	16.84	138	0.95
Lba08	132680918	2276	17.15	155	1.17
Lba09	130341430	2177	16.7	147	1.13
Lba10	128732171	2247	17.45	145	1.13
Lba11	129265904	3178	24.58	210	1.62
Lba12	108097256	2191	20.27	158	1.46
Whole	1672253513	33212	239.01	2119	15.38
