# Supplementary material for: An ultra-dense linkage map identified quantitative trait loci corresponding to fruit quality- and size-related traits in red goji berry
Source: Front Plant Sci. 2024 Sep 4;15:1390936. doi: 10.3389/fpls.2024.1390936 (PMC11408189; doi:10.3389/fpls.2024.1390936)
Supplement: Supplementary file 21 [file Table7.xlsx]

## Sheet: Table S7
Table S7 Goji integrated, female and male parents linkage bin map characteristics
LG ID	Length(cM)			No. bins			Marker interval(cM)			Bin interval(cM)			Max bin interval(cM)
	Consensus	Female-parent	Male-parent	Consensus	Female-parent	Male-parent	Consensus	Female-parent	Male-parent	Consensus	Female-parent	Male-parent	Consensus	Female-parent	Male-parent
Lba01	75.19	51.37	92.82	251	63	180	0.022	0.015	0.027	0.301	0.829	0.519	5.58	6.57	2.29
Lba02	56.22	33.88	76.8	197	37	154	0.01	0.006	0.013	0.287	0.941	0.502	4.1	11.64	1.63
Lba03	84.81	88.28	81.38	271	122	151	0.034	0.036	0.033	0.314	0.73	0.543	2.45	4.92	2.29
Lba04	81.54	74.89	88.24	281	113	172	0.026	0.024	0.028	0.291	0.669	0.516	2.94	5.91	2.28
Lba05	99.06	95.01	103.04	232	105	129	0.049	0.047	0.051	0.429	0.914	0.805	4.59	8.91	5.58
Lba06	109.33	89.96	128.12	377	135	244	0.037	0.031	0.043	0.291	0.671	0.527	3.6	7.57	2.61
Lba07	69.12	66.08	73.21	223	85	140	0.027	0.026	0.028	0.311	0.787	0.527	2.12	5.58	1.96
Lba08	84.66	84.45	85.98	236	100	151	0.035	0.035	0.035	0.36	0.853	0.573	3.93	7.57	4.59
Lba09	82.22	72.31	89.88	251	87	173	0.035	0.031	0.039	0.329	0.841	0.523	5.75	5.91	2.28
Lba10	74.51	65.72	83.34	256	104	157	0.031	0.027	0.035	0.292	0.638	0.534	2.46	5.24	1.96
Lba11	64.4	56.74	72.88	201	64	138	0.019	0.017	0.022	0.322	0.901	0.532	5.41	10.96	1.96
Lba12	85.36	69.04	90.2	282	106	177	0.036	0.029	0.038	0.304	0.658	0.513	7.75	7.58	1.96
Whole	966.42	847.73	1065.89	3058	1121	1966	0.03	0.027	0.033	0.319	0.786	0.551	4.223	7.363	2.616
