# Supplementary material for: An ultra-dense linkage map identified quantitative trait loci corresponding to fruit quality- and size-related traits in red goji berry
Source: Front Plant Sci. 2024 Sep 4;15:1390936. doi: 10.3389/fpls.2024.1390936 (PMC11408189; doi:10.3389/fpls.2024.1390936)
Supplement: Supplementary file 22 [file Table8.xlsx]

## Sheet: Table S8
Table S8. The Spearman correlation coefficients between the genetic and physical positions of each linkage group (LG)
LG ID	Correlation coeeficient
Lba01	0.754837
Lba02	0.817441
Lba03	0.819701
Lba04	0.900717
Lba05	0.89013
Lba06	0.911709
Lba07	0.804431
Lba08	0.894088
Lba09	0.897124
Lba10	0.904871
Lba11	0.868072
Lba12	0.908233
