# Supplementary material for: An ultra-dense linkage map identified quantitative trait loci corresponding to fruit quality- and size-related traits in red goji berry
Source: Front Plant Sci. 2024 Sep 4;15:1390936. doi: 10.3389/fpls.2024.1390936 (PMC11408189; doi:10.3389/fpls.2024.1390936)
Supplement: Supplementary file 23 [file Table9.xlsx]

## Sheet: Sheet1
Table S9. Summary of all QTLs discovered for the physio-chemical and morphological traits
Traits	QTLs	Year	Chromosome	Peak Position	Flanking markers	LOD	PVE (%)	a	d	d/|a|	Left (CI)	Right (CI)
BT	qBT-1.1	2020	1	71	Marker164469692-Marker164597689	2.8051	3.0235	0.1008	-0.022	-0.218254	69.5	71.5
	qBT-8.1	2020	8	7	Marker6034994-Marker6047466	4.1165	4.3899	-0.1857	0.0961	-0.517501	6.5	7.5
	qBT-3.1	2021	3	65	Marker138505254-Marker138519115	6.4762	4.5809	0.0766	-0.1088	-1.42037	62.5	65.5
	qBT-2.1	2021	2	16	Marker18119896-Marker18207669	4.1442	3.1509	0.0518	-0.177	-3.41699	13.5	17.5
	qBT-4.1	2021	4	26	Marker18040986-Marker18612643	3.5928	3.1295	0.021	-0.1556	-7.40952	24.5	29.5
	qBT-5.1	2021	5	37	Marker17880155-Marker17955810	3.2754	4.1203	-0.0876	-0.00235	0.0268265	33.5	40.5
	qBT-7.1	2021	7	61	Marker130679182-Marker130858698	2.5961	2.9709	-0.1229	-0.0094	0.0764849	57.5	65.5
	qBT-7.2	2021	7	21	Marker13033977-Marker13326504	29.2483	16.9487	-0.89545	-0.04545	0.0507566	20.5	22.5
	qBT-7.3	2021	7	25	Marker16055696-Marker16252115	3.4779	4.1414	-0.08505	0.03275	-0.385068	23.5	28.5
	qBT-7.4	2021	7	30	Marker19870129-Marker19934823	26.8692	16.1265	0.90995	-0.0134	-0.0147261	29.5	31.5
	qBT-8.2	2021	8	2	Marker3301846-Marker3403901	3.3832	3.1228	-0.0858	-0.0311	0.362471	1.5	3.5
	qBT-9.1	2021	9	2	Marker3437000-Marker3506870	2.93	3.3274	-0.0642	-0.14955	2.32944	0	4.5
	qBT-9.2	2021	9	60	Marker114992468-Marker115277580	2.643	3.0942	0.0456	-0.10685	-2.3432	59.5	61.5
	qBT-10.1	2021	10	1	Marker2321436-Marker2834503	4.4049	3.1599	-0.02785	-0.15525	5.57451	0	2.5
	qBT-10.2	2021	10	28	Marker86835881-Marker88647868	4.3484	5.2208	0.0762	-0.19605	-2.57283	25.5	30.5
	qBT-6.1	2022	6	14	Marker6492638-Marker6549179	2.6434	3.4535	-0.0257	0.18455	-7.18093	12.5	15.5
	qBT-8.3	2022	8	0	Marker271822-Marker1869980	2.8374	3.4486	-0.127	0.04835	-0.380709	0	2.5
ST	qST-1.2	2020	1	14	Marker128295439-Marker129930021	3.2535	2.9562	0.0267	-0.12555	-4.70225	11.5	16.5
	qST-1.3	2020	1	70	Marker163883067-Marker163908233	3.7589	2.1092	-0.0696	0.0024	-0.0344828	67.5	70.5
	qST-3.2	2020	3	24	Marker116583559-Marker117013643	4.9187	3.4607	-0.16215	0.0092	-0.0567376	21.5	25.5
	qST-6.2	2020	6	40	Marker84134268-Marker84164862	6.1806	4.8426	-0.1473	0.1089	-0.739308	39.5	44.5
	qST-9.3	2020	9	43	Marker105461711-Marker105576788	3.5593	3.0672	-0.1414	0.0061	-0.04314	42.5	48.5
	qST-11.1	2020	11	57	Marker120430907-Marker120475094	6.4985	5.5893	-0.28775	-0.03375	0.117289	55.5	57.5
	qST-11.2	2020	11	60	Marker121235148-Marker121333958	3.1757	4.5003	-0.1694	0.0363	-0.214286	58.5	61.5
	qST-12.1	2020	12	50	Marker83874194-Marker84016091	14.1175	10.3364	0.73055	-0.0218	-0.0298405	49.5	52.5
	qST-12.2	2020	12	57	Marker87775502-Marker87872052	10.197	6.5696	-0.2049	-0.00665	0.0324549	55.5	57.5
	qST-3.3	2021	3	67	Marker140415877-Marker140448491	2.8325	3.681	-0.06455	0.02935	-0.454686	66.5	68.5
	qST-4.2	2022	4	6	Marker6498733-Marker6949426	2.662	3.4666	0.104	0.0437	0.420192	2.5	6.5
	qST-10.3	2022	10	0	Marker268376-Marker1815098	3.4142	4.429	0.1204	-0.04025	-0.334302	0	2.5
SSC	qSSC-4.4	2019	4	53	Marker123899903-Marker124850917	2.8572	4.1374	0.2013	-0.1464	-0.727273	48.5	54.5
	qSSC-2.2	2020	2	0	Marker159709-Marker6656098	3.1571	4.1511	-0.128	0.81085	-6.33477	0	2.5
	qSSC-3.4	2020	3	73	Marker145371584-Marker145503786	4.2081	5.6102	0.09775	-0.816	-8.34783	72.5	74.5
	qSSC-4.3	2020	4	0	Marker909271-Marker2725523	3.131	2.5786	0.184	0.5498	2.98804	0	2.5
	qSSC-3.5	2021	3	15	Marker16387490-Marker16567145	5.1463	5.0651	0.0126	-0.068825	-5.4623	12.5	18.5
	qSSC-4.3	2021	4	57	Marker129903637-Marker130231408	3.6934	3.2278	0.30385	-0.1808	-0.59503	54.5	58.5
	qSSC-6.3	2021	6	46	Marker92365111-Marker92598736	6.9133	3.5096	-0.70985	0.2173	-0.306121	43.5	46.5
	qSSC-6.4	2021	6	52	Marker95684790-Marker95762010	15.2407	11.4987	0.99175	0.1214	0.12241	51.5	53.5
	qSSC-6.5	2021	6	54	Marker97129600-Marker97642956	2.5655	3.1203	0.2593	0.3544	1.36676	53.5	56.5
	qSSC-8.4	2021	8	28	Marker19833673-Marker20046858	9.2538	7.4343	-0.2463	2.2576	-9.16606	27.5	28.5
	qSSC-11.3	2021	11	15	Marker15574381-Marker16090681	4.9493	4.0359	-0.24095	0.08875	-0.368334	14.5	15.5
	qSSC-12.3	2021	12	47	Marker81100520-Marker81764282	5.1862	2.8619	0.3165	-0.0329	-0.103949	45.5	48.5
	qSSC-12.4	2021	12	48	Marker82536018-Marker82558656	4.9228	6.2236	0.395	-0.02145	-0.0543038	46.5	48.5
	qSSC-7.5	2022	7	0	Marker512683-Marker2306624	7.249	4.9943	0.561	1.1337	2.02086	0	2.5
	qSSC-7.6	2022	7	6	Marker5740151-Marker5821830	6.7776	3.8661	0.15975	-1.0775	-6.74491	5.5	6.5
	qSSC-7.7	2022	7	10	Marker8390859-Marker8570482	4.073	3.1798	0.1835	-1.0923	-5.95259	9.5	10.5
FF	qFF-4.4	2019	4	15	Marker16796244-Marker16955133	3.807	7.0751	-0.24635	-0.49235	1.99858	13.5	18.5
	qFF-7.8	2019	7	5	Marker4744364-Marker5267296	2.6905	2.1068	-0.0164	-0.0458552	2.79605	3.5	6.5
	qFF-7.9	2019	7	28	Marker18257251-Marker18361771	7.5323	4.2766	-0.3087	-0.515812	1.67092	27.5	28.5
	qFF-12.5	2019	12	66	Marker92536238-Marker93088477	2.5335	2.0364	-0.035	-0.1299	3.71143	63.5	71.5
	qFF-5.2	2020	5	59	Marker126788141-Marker127969741	3.0167	2.5984	-0.1637	-0.0152	0.0928528	58.5	63.5
	qFF-7.10	2020	7	4	Marker3927162-Marker4113995	3.0083	4.2301	-0.0387	-0.14135	3.65245	1.5	6.5
	qFF-8.5	2020	8	31	Marker25147247-Marker25577105	3.5111	3.0346	-0.1073	0.0402	-0.374651	30.5	33.5
	qFF-1.4	2021	1	56	Marker157186325-Marker157637094	2.5195	2.2109	0.1077	-0.0728	-0.675952	53.5	59.5
	qFF-7.11	2021	7	5	Marker4744364-Marker5267296	3.2094	1.2656	-0.03665	-0.0999	2.72578	3.5	6.5
	qFF-11.4	2021	11	13	Marker13619627-Marker13820839	7.4608	5.3338	-0.4649	-0.0708	0.152291	12.5	13.5
FW	qFW-1.5	2018	1	2	Marker3398563-Marker4171036	11.5366	10.3917	0.81355	-0.06095	-0.0749186	0	3.5
	qFW-6.6	2018	6	105	Marker127994636-Marker127996736	3.1268	2.6226	-0.0349	-0.0631	1.80802	103.5	105.5
	qFW-6.7	2018	6	109	Marker130753741-Marker130794356	2.5832	3.3984	-0.0455	-0.05705	1.25385	106.5	109
	qFW-8.6	2018	8	10	Marker7021925-Marker7256033	3.1959	2.7253	-0.01125	-0.0628	5.58222	8.5	11.5
	qFW-9.4	2018	9	9	Marker6904428-Marker7181654	3.133	2.6806	-0.03675	0.0217	-0.590476	7.5	12.5
	qFW-1.6	2019	1	33	Marker148221704-Marker148474575	4.4746	3.6574	0.025	0.0898	3.592	32.5	33.5
	qFW-3.6	2019	3	45	Marker127088931-Marker127359380	4.5495	5.9064	-0.0678	-0.03225	0.475664	42.5	49.5
	qFW-9.5	2019	9	13	Marker11252978-Marker11978619	5.5969	4.3144	-0.0964	0.0442	-0.458506	12.5	13.5
	qFW-9.6	2019	9	50	Marker105936330-Marker106163385	4.6862	3.0484	0.039	0.0602	1.54359	49.5	50.5
	qFW-12.6	2019	12	20	Marker61170195-Marker61826155	3.9815	2.3619	-0.0271	-0.00045	0.0166052	18.5	22.5
	qFW-12.7	2019	12	63	Marker91263671-Marker91331236	7.7917	4.997	-0.0156	0.07705	-4.9391	61.5	64.5
	qFW-6.8	2020	6	13	Marker6153335-Marker6413525	6.3544	4.3641	-0.0155	0.1983	-12.7935	12.5	13.5
	qFW-6.9	2020	6	105	Marker127994636-Marker127996736	2.7448	3.6366	-0.152	0.5005	-3.29276	103.5	105.5
FL	qFL-2.3	2018	2	28	Marker30999096-Marker31354049	3.2165	1.4888	-0.036	0.0896	-2.48889	25.5	31.5
	qFL-5.3	2018	5	26	Marker13846870-Marker14373847	4.0144	2.694	-0.0548	0.0532	-0.970803	24.5	26.5
	qFL-5.4	2018	5	39	Marker19536240-Marker20152301	3.2236	2.3438	-0.04605	0.0941	-2.04343	36.5	42.5
	qFL-6.10	2018	6	57	Marker101052931-Marker101297246	2.5261	1.1521	0.0077	-0.0356	-4.62338	53.5	57.5
	qFL-8.7	2018	8	36	Marker30212799-Marker30212822	5.7678	5.4377	-0.20607	-0.016	0.0776435	33.5	36.5
	qFL-8.8	2018	8	45	Marker33160675-Marker33394294	9.546	10.7955	0.6409	0.03015	0.0470432	43.5	46.5
	qFL-4.5	2019	4	60	Marker131688887-Marker131968362	5.9319	3.0924	-0.03975	-0.0011	0.027673	56.5	61.5
	qFL-5.5	2019	5	38	Marker17955810-Marker18425492	4.5928	2.3841	-0.0326	0.06055	-1.85736	36.5	38.5
	qFL-6.11	2019	6	30	Marker22711507-Marker22756699	3.5921	2.8503	-0.0185	0.07245	-3.91622	28.5	33.5
	qFL-6.12	2019	6	83	Marker117534723-Marker117782496	5.9947	3.1512	-0.0326	0.06055	-1.85736	81.5	84.5
	qFL-9.7	2019	9	11	Marker7657432-Marker7779937	2.6167	1.3139	-0.0294	0.03865	-1.31463	7.5	12.5
	qFL-10.4	2019	10	29	Marker89800463-Marker90236968	7.747	4.1199	0.065	-0.1075	-1.65385	27.5	29.5
	qFL-1.7	2020	1	22	Marker138895597-Marker139154583	3.4706	2.1722	0.0201	0.0332	1.65174	18.5	23.5
	qFL-5.6	2020	5	78	Marker136046479-Marker136315160	4.2497	2.6625	-0.012	-0.0453	3.775	77.5	78.5
	qFL-6.13	2020	6	105	Marker127994636-Marker127996736	4.4825	5.97	-0.5432	0.6123	-1.12721	104.5	105.5
	qFL-6.14	2018	6	104	Marker127506264-Marker127710113	3.768	2.7214	0.0106	0.0398	3.75472	103.5	105.5
FD	qFD-1.8	2018	1	2	Marker3398563-Marker4171036	3.8806	2.4588	0.03095	-0.0187	-0.6042	0	3.5
	qFD-3.7	2019	3	45	Marker127088931-Marker127359380	4.4608	5.3622	-0.03055	-0.0141	0.461538	43.5	49.5
	qFD-6.15	2018	6	104	Marker127506264-Marker127710113	5.1863	2.937	0.0207	0.0579	2.7971	101.5	105.5
	qFD-8.9	2018	8	36	Marker30212799-Marker30212822	6.9339	5.7227	-0.09675	-0.00415	0.0428941	34.5	36.5
	qFD-8.10	2018	8	45	Marker33160675-Marker33394294	17.0843	12.2523	0.870277	0.01985	0.0228088	44.5	46.5
	qFD-9.8	2018	9	82	Marker126629461-Marker126928585	2.5866	3.9248	-0.0147	-0.0307	2.08844	80.5	82
	qFD-10.5	2019	10	42	Marker106234154-Marker106414442	3.4304	3.2467	-0.0031	-0.0189	6.09677	38.5	42.5
	qFD-6.16	2020	6	100	Marker125742035-Marker125800615	4.94	3.7135	0.131	-0.0915	-0.698473	98.5	100.5
FSI	qFSI-2.4	2018	2	29	Marker31750814-Marker31888206	3.3322	2.1227	-0.0245	-0.0357	1.45714	27.5	31.5
	qFSI-5.7	2018	5	1	Marker2562548-Marker3019144	3.3323	2.0958	0.0317	-0.0102	-0.321767	0	5.5
	qFSI-5.8	2018	5	15	Marker6172058-Marker6899663	9.714	6.379	-0.721	-0.0402	0.0557559	13.5	16.5
	qFSI-5.9	2019	5	89	Marker140259864-Marker140259910	3.2745	3.7225	-0.0429	-0.0158	0.368298	86.5	91.5
	qFSI-5.10	2020	5	1	Marker2562548-Marker3019144	5.0803	3.9714	0.0408	-0.0151	-0.370098	0	1.5
	qFSI-5.11	2020	5	15	Marker6172058-Marker6899663	9.2767	7.6377	-0.0824	-0.0067	0.0813107	13.5	15.5
	qFSI-11.5	2020	11	0	Marker553016-Marker3099710	3.3081	2.5717	0.035	-0.0094	-0.268571	0	2.5
BT: bitter taste; ST: sweet taste; SSC: soluble solid content; FF: fruit firmness; FW: fruit weight; FL: fruit length; FD: fruit diameter; FSI: fruit shape index
Position: The scanning position in cM on the chromosome
LeftMarker: left marker of the current scanning position
RightMarker: right marker of the current scanning position
LOD: LOD score.
PVE (%): Phenotypic variation explained by QTL at the current scanning position
a: additive effects of parents
d: dominance effects of parents
d/|a|: QTL mode of action
LeftCI and Right CI: Confidence interval calculated by one-LOD drop from the estimated QTL position (cM)
